# Supplementary material for: Translational repression by 4E-T is crucial to maintain the prophase-I arrest in vertebrate oocytes
Source: Nat Commun. 2025 Aug 28;16:8051. doi: 10.1038/s41467-025-62971-9 (PMC12394692; doi:10.1038/s41467-025-62971-9)
Supplement: Supplementary file 4 — Source Data [file 41467_2025_62971_MOESM4_ESM.xlsx]

## Sheet: Fig 1B
% spontaneous GVBD (35h p.i.)
	Ctrl TRIM + H2O	4ET TRIM + H2O	4ET TRIM + Rescue
Experiment1	16	83.3333	20
Experiment2	0	88	4
Experiment3	0	76	4
Experiment4	0	100	13.7931

## Sheet: Fig 1E
Ctrl Ab (- dbcAMP)	Number of oocytes that resume meiosis in 18 h	Number of analyzed oocytes	% of oocytes that resume meiosis in 18 h
1st	12	12
2nd	14	14
3rd	14	14
Sum	40	40	100% (n=40)
Ctrl Ab (+ dbcAMP)	Number of oocytes that resume meiosis in 18 h	Number of analyzed oocytes	% of oocytes that resume meiosis in 18 h
1st	0	16
2nd	0	9
3rd	0	15
4th	0	10
Sum	0	50	No NEBD
4E-T Ab (+ dbcAMP)	Number of oocytes that resume meiosis in 18 h	Number of analyzed oocytes	% of oocytes that resume meiosis in 18 h
1st	11	11
2nd	12	12
3rd	20	20
4th	18	18
Sum	61	61	100% (n=40)
Ctrl Ab (- dbcAMP)	Number of oocytes that extrude polar body in 9 h after NEBD	Number of analyzed oocytes	% of oocytes that extrude polar body in 9 h after NEBD
1st	8	14
2nd	8	14
Sum	16	28	57% (n=28)
Ctrl Ab (+ dbcAMP)	Number of oocytes that extrude polar body in 9 h after NEBD	Number of analyzed oocytes	% of oocytes that extrude polar body in 9 h after NEBD
1st	0	15
2nd	0	10
Sum	0	25	No NEBD (n=25)
4E-T Ab (+ dbcAMP)	Number of oocytes that extrude polar body in 9 h after NEBD	Number of analyzed oocytes	% of oocytes that extrude polar body in 9 h after NEBD
1st	9	20
2nd	11	18
Sum	20	38	53% (n=38)

## Sheet: Fig 1G
%GVBD						Median time [min] to GVBD
	Ctrl TRIM + H2O	4ET TRIM + H2O	4ET TRIM + Flag-4E-T +	4ET TRIM + Flag-4E-T ++			Ctrl TRIM + H2O	4ET TRIM + H2O	4ET TRIM + Flag-4E-T +	4ET TRIM + Flag-4E-T ++
Experiment 1	100	100	100	100		Experiment 1	350	40	280	300
Experiment 2	100	100	96.6667	80		Experiment 2	450	100	440	440
Experiment 3	100	100	100	100		Experiment 3	350	140	340	400

## Sheet: Fig 1J
%GVBD						Median time [min] to GVBD
	Ctrl TRIM + H2O	4ET TRIM + H2O	4ET TRIM + Flag-4E-T WT	4ET TRIM + Flag-4E-T 1-319			Ctrl TRIM + H2O	4ET TRIM + H2O	4ET TRIM + Flag-4E-T WT	4ET TRIM + Flag-4E-T 1-319
Experiment 1	90	96.1538	73.6842	85.7143		Experiment 1	220	80	180	80
Experiment 2	92.8571	96.875	100	100		Experiment 2	360	140	300	140
Experiment 3	59.2593	100	91.3043	100		Experiment 3	400	50	240	20
Experiment 4	100	100	100	100		Experiment 4	300	120	370	160

## Sheet: Fig 2A Quantification
Relative Puromycin intensity
	Ctrl TRIM	Ctrl TRIM + CHX	4ET TRIM	4ET TRIM + Flag-4E-T
Experiment 1	0.329175	0.0175051	1	0.616848
Experiment 2	0.103884	0.0205706	1	0.542658
Experiment 3	0.134247	0.00738355	1	0.510322
Experiment 4	0.0762214	0.00488074	1	0.17563

## Sheet: Fig 2B qRTPCR
delta Ct (IP Ctrl - IP 4E-T)
	Mos.L	CCNB1.S	CCNA1.S	TPX2.S	BTG4.L	Wee2.L	XErp1.L	ACTA2.S	HBG2.S	HBG1.L
Experiment 1	5.44	6.76	7.55	7.1	6.37	6.86	8.05	1.64	-1.3	-0.95
Experiment 2	6.38	8.08	8.38	8.42	6.95	10.95	8.12	-0.21	1.25	-1.24
Experiment 3	6.08	7.03	6.92	7.57	6.88	7.24	7.69	-1.57	-0.27	-3.04

## Sheet: Fig 2D
cMos						CCNB1						CCNA1
Flag-eGFP						Flag-eGFP						Flag-eGFP
	Ctrl TRIM	4ET TRIM	4ET TRIM + Flag-4ET				Ctrl TRIM	4ET TRIM	4ET TRIM + Flag-4ET				Ctrl TRIM	4ET TRIM	4ET TRIM + Flag-4ET
Experiment 1	1	2.12133	0.662717			Experiment 1	1	5.87608	2.34304			Experiment 1	1	1.17603	0.726904
Experiment 2	1	2.93962	0.29667			Experiment 2	1	11.5105	0.478117			Experiment 2	1	2.60574	0.62145
Experiment 3	1	4.31997	1.3972			Experiment 3	1	12.565	2.31196			Experiment 3	1	1.12282	1.19519
Myc-eGFP						Myc-eGFP						Myc-eGFP
	Ctrl TRIM	4ET TRIM	4ET TRIM + Flag-4ET				Ctrl TRIM	4ET TRIM	4ET TRIM + Flag-4ET				Ctrl TRIM	4ET TRIM	4ET TRIM + Flag-4ET
Experiment 1	1	0.447598	0.343419			Experiment 1	1	0.757492	0.59469			Experiment 1	1	0.708922	0.522239
Experiment 2	1	0.471739	0.0790888			Experiment 2	1	0.245252	0.0246957			Experiment 2	1	0.529893	0.128103
Experiment 3	1	0.576868	0.462997			Experiment 3	1	0.553985	0.452186			Experiment 3	1	0.404907	0.42799

## Sheet: Fig 2E Quantification
Mos						cyclin-B1
	Ctrl TRIM	4ET TRIM	4ET TRIM + Flag-4ET				Ctrl TRIM	4ET TRIM	4ET TRIM + Flag-4ET
Experiment 1	1	6.0694	1.82592			Experiment 1	1	161.225	9.38237
Experiment 2	1	2.26336	0.672009			Experiment 2	1	116.093	33.1958
Experiment 3	1	4.66288	1.86932			Experiment 3	1	108.556	24.8044

## Sheet: Fig 2F qRTPCR
cMos.L									CCNB1.S								CCNA1.S
	Input 0	Input 3	Input 6	IP 0	IP 3	IP 6				Input 0	Input 3	Input 6	IP 0	IP 3	IP 6			Input 0	Input 3	Input 6	IP 0	IP 3	IP 6
Experiment 1	1	1.07923	1.14076	1	0.486327	0.295248			Experiment 1	1	0.888843	0.913831	1	1.03526	0.122428		Experiment 1	1	1.07923	0.972655	1	0.864537	0.343885
Experiment 2	1	0.82932	0.835088	1	0.547147	0.346277			Experiment 2	1	0.82932	0.48971	1	1.10957	0.142595		Experiment 2	1	1.07177	0.835088	1	1.19748	0.476319
Experiment 3	1	1.1487	1.15669	1	0.397768	0.514057			Experiment 3	1	1.23971	1	1	0.664343	0.0358968		Experiment 3	1	0.965936	0.157127	1	0.752623	0.135842

## Sheet: Fig 3C
eIF4E	Experiment 1	Experiment 2	Experiment 3
0h no Rnase	1	1	1
3h no Rnase	1.33865	0.769963	1.0849
6h no Rnase	0.613187	0.677493	1.20949
0h with Rnase	0.314451	0.19452	0.785683
3h with Rnase	0.325812	0.291998	0.868408
6h with Rnase	0.515493	0.469127	0.995413
PATL2	Experiment 1	Experiment 2	Experiment 3
0h no Rnase	1	1	1
3h no Rnase	1.30429	0.729005	0.903233
6h no Rnase	0.0802213	0.0316394	0.104234
0h with Rnase	0.50239	0.323281	0.631491
3h with Rnase	0.393848	0.313889	0.597157
6h with Rnase	0.049444	0.00772062	0.0781019
ePAB	Experiment 1	Experiment 2	Experiment 3
0h no Rnase	1	1	1
3h no Rnase	0.384435	0.312958	0.338398
6h no Rnase	0.0799436	0.0809718	0.0990369
0h with Rnase	0.792763	0.447226	1.26513
3h with Rnase	0.131594	0.0689603	0.196543
6h with Rnase	0.022182	0.018505	0.0493243
Zar1l	Experiment 1	Experiment 2	Experiment 3
0h no Rnase	1	1	1
3h no Rnase	0.547233	0.377591	0.496863
6h no Rnase	0.243091	0.254298	0.455778
0h with Rnase	2.7546	1.02775	3.07139
3h with Rnase	0.97945	0.631105	1.17917
6h with Rnase	0.906378	0.442994	0.934299
Zar2	Experiment 1	Experiment 2	Experiment 3
0h no Rnase	1	1	1
3h no Rnase	0.536829	0.535897	0.317207
6h no Rnase	0.173166	0.290241	0.16377
0h with Rnase	0.454275	0.224838	0.870992
3h with Rnase	0.0895082	0.094628	0.139005
6h with Rnase	0.0623524	0.0176042	0.0557053
DDX6	Experiment 1	Experiment 2	Experiment 3
0h no Rnase	1	1	1
3h no Rnase	1.6217	0.958663	1.05225
6h no Rnase	0.832802	0.671718	1.22644
0h with Rnase	0.111684	0.0690556	0.207301
3h with Rnase	0.0930681	0.0984157	0.15938
6h with Rnase	0.0575863	0.083663	0.0700302
Myc-(LSM14A)	Experiment 1	Experiment 2	Experiment 3
0h no Rnase	1	1	1
3h no Rnase	1.48669	0.997017	1.1427
6h no Rnase	0.903673	0.66205	1.25982
0h with Rnase	0.0523999	0.0336877	0.347269
3h with Rnase	0.0336046	0.0244214	0.389192
6h with Rnase	0.00541187	0.00652577	0.194975
CPEB1	Experiment 1	Experiment 2	Experiment 3
0h no Rnase	1	1	1
3h no Rnase	0.744323	0.594805	0.505006
6h no Rnase	0.00583444	0.138361	0.00017979
0h with Rnase	0.247245	0.218292	0.280589
3h with Rnase	0.151859	0.133093	0.216606
6h with Rnase	0.043059	0.0173323	-0.00243883

[truncated: 37 more sheets: Fig 3D, Fig 4B, Fig 4C, Fig 4D, Fig 4E, Fig 5A, Fig 5B, Fig 5C, Fig 5D, Fig 5E, Fig 5F, Fig 5F qRTPCR, Fig 6B, Fig 6B Quantification, Fig S1A, Fig S1B, Fig S1C, Fig S1C Quantifizierung, Fig S1D, Fig S1E …]
